# Supplementary material for: Multi-channel acoustic recording and automated analysis of Drosophila courtship songs
Source: BMC Biol. 2013 Jan 31;11:11. doi: 10.1186/1741-7007-11-11 (PMC3599446; doi:10.1186/1741-7007-11-11)
Supplement: Additional file 4 — Testing and data acquisition software. MatLab scripts that allow testing the amplifier board during construction and data collection of the finished apparatus. [file 1741-7007-11-11-S4.ZIP]

Archive with 9 entries (6 files):
- Testing & Data acquisition software/
- Testing & Data acquisition software/.DS_Store
- __MACOSX/
- __MACOSX/Testing & Data acquisition software/
- __MACOSX/Testing & Data acquisition software/._.DS_Store
- Testing & Data acquisition software/array_take.m
- Testing & Data acquisition software/crosstalk_fig.m
- Testing & Data acquisition software/freq_resp_plot.m
- Testing & Data acquisition software/freq_resp_take.m
