# Supplementary material for: Multi-channel acoustic recording and automated analysis of Drosophila courtship songs
Source: BMC Biol. 2013 Jan 31;11:11. doi: 10.1186/1741-7007-11-11 (PMC3599446; doi:10.1186/1741-7007-11-11)
Supplement: Additional file 4 — Testing and data acquisition software. MatLab scripts that allow testing the amplifier board during construction and data collection of the finished apparatus. [file 1741-7007-11-11-S4.ZIP › Testing & Data acquisition software/array_take.m]

%function array_take
%
%array_take is a GUI to a NI-DAQ board, specifically designed to acquire
%multi-channel audio data, simultaneous temperature and humidity data 
%(specifically the SHT7x from sensirion), and video from most any USB/firewire
%camera.
%
%across the top of the window from left to right,
%
%text: the amount of time the display lags the acquisition of data
%text: the temperature and humidity for each of the hygrometers
%button: save data if checked, filenames are date & time stamps
%text: directory to which files are saved
%button: save to .wav files (in addition to .daq)
%field: maximum size in minutes of .wav files, filenames appended with channel and segment number
%menu: interval, in seconds, at which to record temperature and humidity
%menu: maximum range, in volts, of signal input
%field: sampling rate in Hz
%menu: number of channels to record from
%(button): play a calibration sound while acquiring data
%(button): start / stop data acquisition
%button: exit this program
%
%the three buttons on the right turn on and off three graphical panels.  the
%top is a spectrum, the middle is the raw time trace, and the bottom is a bar
%graph showing the power in each channel (like an equalizer).  the labelled
%buttons across the bottom specify which channel to show in the upper two
%panels.
%
%the()s above indicate optional buttons, depending on the configuration of the
%settings at the top of array_take.m.  the start/stop button can for example
%be replaced with a hardware switch connected to the digital I/O lines, in
%which case the button is not drawn in the window.  parameters at the top of
%array_take.m also specify the characteristics of your particular hardware,
%as well as customize your default preferences.
%
%version 0.7
%  now resizes gracefully
%  DAQ pull-down menu removed
%  tool tips added
%
%version 7_2

function array_take

global scale Fs h1 h2 count
global running chan in_port out_port calibrate max_nchan
global range_settings button_exit button_start_stop button_calib start_stop
global popupmenu_hygro popupmenu_nchan edit_samplerate popupmenu_range popupmenu_daq
global button_fft button_timetrace button_equalizer text_realtime
global button_save text_filedir button_wav edit_filesize text_hygro
global button_scale_bigger button_scale_smaller buttons_chan
global hygro_clockperiod hygro_timeout hygro_datain hygro_dataout hygro_clock
global video vifile video_format video_compress max_Fs

clear buttons_chan

%%%% HARDWARE SETTINGS

if(0)  % NI-6211

max_nchan=16;      % maximum number of channels your hardware supports
max_Fs=250e3;      % maximum aggregate sampling frequency your hardware supports, in Hz
range_settings=[10 5 2 1 0.2];   % available scales your hardware supports, in V
hygro_clock=0;     % the digital output line connected to the SHT7x's SCK line
hygro_dataout=1;   % the digital output line connected to the SHT7x's DATA line
hygro_datain=1;    % the digital input line(s) connected to the SHT7x's DATA line
in_port=0;         % which hardware port is used for digital input
out_port=1;        % which hardware port is used for digital output

else  % NI-6259

max_nchan=32;      % maximum number of channels your hardware supports
max_Fs=1e6;     % maximum aggregate sampling frequency your hardware supports, in Hz
range_settings=[10 5 2 1 0.5 0.2];   % available scales your hardware supports, in V
hygro_clock=4;     % the digital output line connected to the SHT7x's SCK line
hygro_dataout=6;   % the digital output line connected to the SHT7x's DATA line
hygro_datain=[0 1 5 6 7];    % the digital input line(s) connected to the SHT7x's DATA line
in_port=1;         % which hardware port is used for digital input
out_port=2;        % which hardware port is used for digital output

end

start_stop=-1;     % -1 = use software start/stop button
                   % >0 = hardware switch on this digital line
calibrate=0;       % 1 = optionally play calibration sound while recording
                   % 0 = no such button
                   % can be broadband noise or a harmonic stack, see line 374
video=0;           % camera attached?, 1=yes, 0=no
video_format='UYVY_720x480';
video_compress='none';

%%%% SOFTWARE SETTINGS

nchan_init=32;
samplerate_init=10e3;
range_init=2;      % i.e. range_settings(range_init)
hygro_init=1;      % time btw measurements, 1 = 30s, 2 = 60s, 3 = 120s, etc.
wav_init=1;        % 1 = save as separated .wav files in addition to .daq
wav_size_init=2;   % max length in minutes for each .wav file.  0 = unlimited
window_size=1.5;   % scale factor from default window size, must be >=1.5

%%%% SHOULDN'T NEED TO CHANGE THESE

hygro_clockperiod=0.001;
hygro_timeout=3;
scale=1;
chan=1;
count=1024;


h=figure;
foo=get(h,'Position');
set(h,'Position',round([400 250 window_size*foo(3) window_size*foo(4)]));
tmp=get(gcf,'position');  tmp2=get(gcf,'color');
set(gcf,'ResizeFcn',@resizeFcn);

text_realtime=uicontrol('style','text',...
   'backgroundColor',tmp2,'tooltip','time in seconds the display lags the acquisition');
for(i=1:length(hygro_datain))
  text_hygro(i)=uicontrol('style','text',...
     'backgroundColor',tmp2,'tooltip',['temperature & humidity from unit #' num2str(i)]);
end
button_save=uicontrol('style','radiobutton','value',0,...
   'backgroundColor',tmp2,'tooltip','save data to specified directory',...
   'callback',['global button_save text_filedir button_wav edit_filesize;'...
               'if(get(button_save,''value''))'...
               '  set(text_filedir,''string'',uigetdir);'...
               '  set(text_filedir,''enable'',''on'');'...
               '  set(button_wav,''enable'',''on'');'...
               '  if(get(button_wav,''value''))'...
               '    set(edit_filesize,''enable'',''on'');'...
               '  else'...
               '    set(edit_filesize,''enable'',''off'');'...
               '  end;'...
               'else'...
               '  set(text_filedir,''enable'',''off'');'...
               '  set(button_wav,''enable'',''off'');'...
               '  set(edit_filesize,''enable'',''off'');'...
               'end']);
text_filedir=uicontrol('style','text',...
   'backgroundColor',tmp2);
button_wav=uicontrol('style','radiobutton','value',wav_init,'enable','off',...
   'backgroundColor',tmp2,'tooltip','split .daq file into .wav files too, 1 (or more) per channel',...
   'callback',['global button_wav edit_filesize;'...
               'if(get(button_wav,''value''))'...
               '  set(edit_filesize,''enable'',''on'');'...
               'else'...
               '  set(edit_filesize,''enable'',''off'');'...
               'end']);
edit_filesize=uicontrol('style','edit','tooltip','maximum length in minutes of .wav files.  longer recordings generate multiple .wav files per channel','string',wav_size_init);
set(edit_filesize,'enable','off');
popupmenu_hygro=uicontrol('style','popupmenu','value',hygro_init,...
   'string',60*2.^(-1:4),'tooltip','interval in seconds at which to sample temperature and humidity',...
   'callback', @array_init);
popupmenu_range=uicontrol('style','popupmenu','value',range_init,...
   'string',range_settings,'tooltip','range in volts of analog-to-digital conversion',...
   'callback', @array_init);
edit_samplerate=uicontrol('style','edit','string',samplerate_init,'tooltip','sampling rate in Hertz'...
    ,'callback', @array_init);
popupmenu_nchan=uicontrol('style','popupmenu','value',nchan_init,...
   'string',[1:max_nchan],'tooltip','number of channels to record',...
   'callback', @array_init);
% popupmenu_daq=uicontrol('style','popupmenu','value',1,...
%    'string',daqhwinfo('nidaq','InstalledBoardIds'),...
%    'position',[tmp(3)-100-45*(start_stop==-1)-20*calibrate tmp(4)-24 50 22],...
%    'callback', @array_init);
if(calibrate)
  button_calib=uicontrol('style','radiobutton','value',0,...
     'backgroundColor',tmp2,'tooltip','play calibration sound while recording',...
     'callback', @array_init);
end
if(start_stop==-1)
  button_start_stop=uicontrol('style','pushbutton','backgroundColor',[0 1 0],...
     'string','start','tooltip',' start or stop the recording',...
     'callback', @array_start_stop_cbk);
end
button_exit=uicontrol('style','pushbutton',...
   'backgroundColor',tmp2,'tooltip','exit array_take',...
   'string','exit',...
   'callback',['global ai ao dio vi;'...
               'delete([ai ao]); delete(vi); stop(dio); delete(dio); close all; clear all;']);

button_fft=uicontrol('style','radiobutton',...
   'backgroundColor',tmp2,'tooltip','display spectrum of currently selected channel',...
   'callback', @button_fft_cbk);
button_timetrace=uicontrol('style','radiobutton',...
   'backgroundColor',tmp2,'tooltip','display time trace of currently selected channel',...
   'callback', @button_timetrace_cbk);
button_equalizer=uicontrol('style','radiobutton','tooltip','relative RMS amplitude of each channel',...
   'backgroundColor',tmp2);

button_scale_bigger=uicontrol('style','pushbutton','value',scale,...
   'string','^','backgroundColor',tmp2,'tooltip','increase length of x-axis',...
   'callback', 'global scale h1;  scale=scale*2;  subplot(4,1,3);  cla;  h1=[];');
button_scale_smaller=uicontrol('style','pushbutton','value',scale,...
   'string','v','backgroundColor',tmp2,'tooltip','increase length of x-axis',...
   'callback', 'global scale h1;  scale=scale/2;  subplot(4,1,3);  cla;  h1=[];');

array_init;


function resizeFcn(src,evt)

global range_settings button_exit button_start_stop button_calib start_stop
global popupmenu_hygro popupmenu_nchan edit_samplerate popupmenu_range popupmenu_daq
global button_fft button_timetrace button_equalizer text_realtime
global button_save text_filedir button_wav edit_filesize text_hygro calibrate
global button_scale_bigger button_scale_smaller buttons_chan

tmp=get(gcf,'position');

set(text_realtime,'position',[5 tmp(4)-24 30 18]);
for(i=1:length(text_hygro))
  set(text_hygro(i),'position',[40+65*(i-1) tmp(4)-24 60 18]);
end
set(button_save,'position',[40+65*length(text_hygro) tmp(4)-24 20 20]);
set(text_filedir,'position',[60+65*length(text_hygro) tmp(4)-32 tmp(3)-575 30]);
set(button_wav,'position',[tmp(3)-285-45*(start_stop==-1)-20*calibrate tmp(4)-24 20 20]);
set(edit_filesize,'position',[tmp(3)-265-45*(start_stop==-1)-20*calibrate tmp(4)-24 20 22]);
set(popupmenu_hygro,'position',[tmp(3)-240-45*(start_stop==-1)-20*calibrate tmp(4)-24 45 22]);
set(popupmenu_range,'position',[tmp(3)-190-45*(start_stop==-1)-20*calibrate tmp(4)-24 40 22]);
set(edit_samplerate,'position',[tmp(3)-145-45*(start_stop==-1)-20*calibrate tmp(4)-24 50 22]);
set(popupmenu_nchan,'position',[tmp(3)-90-45*(start_stop==-1)-20*calibrate tmp(4)-24 35 22]);
if(calibrate)
  set(button_calib,'position',[tmp(3)-15-45*(start_stop==-1) tmp(4)-24 20 20]);
end
if(start_stop==-1)
  set(button_start_stop,'position',[tmp(3)-90 tmp(4)-24 40 22]);
end
set(button_exit,'position',[tmp(3)-45 tmp(4)-24 40 22]);

set(button_fft,'position',[tmp(3)-30 tmp(4)*0.75 20 20]);
set(button_timetrace,'position',[tmp(3)-30 tmp(4)*0.5 20 20]);
set(button_equalizer,'position',[tmp(3)-30 tmp(4)*0.25 20 20]);

set(button_scale_bigger,'position',[tmp(3)-33 tmp(4)*0.5+20 20 20]);
set(button_scale_smaller,'position',[tmp(3)-33 tmp(4)*0.5-20 20 20]);

tmp2=get(buttons_chan,'children');
for(i=1:length(tmp2))
  foo=str2num(get(tmp2(i),'string'));
  set(tmp2(i),'position',[foo*tmp(3)/(length(tmp2)+1)-20 2 40 20]);
end


function button_fft_cbk(varargin)

global button_spectrogram h2;
if(get(button_spectrogram,'value'))
  subplot(3,1,1);  cla;  h2=[];
end;


function button_timetrace_cbk(varargin)

global button_timetrace h1;
if(get(button_timetrace,'value'))
  subplot(3,1,2);  cla;  h1=[];
end;


function array_init(obj,event)

global Fs range_settings count start_stop in_port out_port calibrate video max_Fs max_nchan
global popupmenu_hygro popupmenu_nchan edit_samplerate popupmenu_range 
global popupmenu_daq button_calib buttons_chan
global hygro_period hygro_datain hygro_dataout hygro_clock
global running ai ao dio vi video_format

if(~isempty(ai))  delete(ai);  end
if(~isempty(ao))  delete(ao);  end
if(~isempty(dio))  delete(dio);  end
if(~isempty(buttons_chan))  delete(buttons_chan);  end

Fs=str2num(get(edit_samplerate,'string'));
nchan=get(popupmenu_nchan,'value');
if(Fs*nchan>max_Fs)
  Fs=floor(max_Fs/nchan);
  set(edit_samplerate,'string',Fs);
end
hygro_period=60*2^(get(popupmenu_hygro,'value')-2);
range=range_settings(get(popupmenu_range,'value'));
daq=daqhwinfo('nidaq','InstalledBoardIds');
% daq=char(daq(get(popupmenu_daq,'value')));
daq=char(daq(1));

ai = analoginput('nidaq',daq);
set(ai,'InputType','NonReferencedSingleEnded');
for(i=0:nchan-1)
  %tmp=addchannel(ai,max_nchan-1-i);
  tmp=addchannel(ai,i);
  set(tmp,'InputRange',[-range range]);
end
set(ai,'SampleRate',Fs);
set(ai,'SamplesPerTrigger',inf)
set(ai,'SamplesAcquiredFcn',{@array_plot_data})
set(ai,'SamplesAcquiredFcnCount',count)
set(ai,'TriggerType','Manual')
%set(ai,'ExternalTriggerDriveLine','PFI7');

if(calibrate && get(button_calib,'value'))
  ao = analogoutput('nidaq',daq);
  ao.TriggerType = 'Manual';
  %ao.TriggerType = 'HwDigital';
  %ao.HwDigitalTriggerSource = 'PFI3';
  ao.SampleRate=Fs;
  ao.RepeatOutput=8;
  addchannel(ao,0);
  addchannel(ao,1);
end

dio = digitalio('nidaq',daq);
if(start_stop>-1)
  addline(dio,start_stop,in_port,'in','StartStop');
end
addline(dio,hygro_clock,out_port,'out','HygroClk');
addline(dio,hygro_dataout,out_port,'out','HygroOut');
addline(dio,hygro_datain,in_port,'in','HygroIn');

running=0;
if(start_stop>-1)
  set(dio,'TimerFcn',{@array_start_stop_cbk});
end
start(dio);

buttons_chan=uibuttongroup('unit','pixels','position',[0 0 1 1],...
   'SelectionChangeFcn',@selcbk);
tmp2=get(gcf,'color');
for(i=1:nchan)
  uicontrol('parent',buttons_chan,'style','radiobutton','string',i,...
     'backgroundColor',tmp2,'tooltip','currently selected channel');
end

if(video)
  vi=videoinput('winvideo',1,video_format);
  triggerconfig(vi,'manual');
  set(vi,'FramesPerTrigger',Inf);
end

resizeFcn;


function selcbk(source,eventdata)

global chan

chan=str2num(get(eventdata.NewValue,'string'));


function array_start_stop_cbk(obj,event)

global Fs range_settings start_stop calibrate video
global running button_exit button_start_stop button_calib
global popupmenu_hygro popupmenu_nchan edit_samplerate popupmenu_range 
global popupmenu_daq button_save text_filedir button_wav edit_filesize
global ai ao dio vi vifile video_compress filename t hygro_period

if(running && (start_stop==-1 || ~getvalue(dio.StartStop)))
  running=0;
  if(calibrate && get(button_calib,'value'))
    stop([ai ao]);  if(video) stop([vi]); end
  else
    stop([ai]);  if(video) stop([vi]); end
  end
  if((video) && get(button_save,'value'))
    while(vi.DiskLoggerFrameCount~=vi.FramesAcquired)
      pause(1);
    end
    vifile=close(vi.DiskLogger);
  end
  if(get(button_save,'value') && get(button_wav,'value'))
    file=[get(text_filedir,'string') '\' filename];
    dinfo=daqread([file '.daq'],'info');
    fsize=get(edit_filesize,'string');
    if(~isempty(fsize))
      fsize=round(str2num(fsize)*60*Fs);
    else
      fsize=dinfo.ObjInfo.SamplesAcquired;
    end
    range=range_settings(get(popupmenu_range,'value'));
    for(i=1:length(dinfo.ObjInfo.Channel))
      for(j=1:fsize:dinfo.ObjInfo.SamplesAcquired)
        d=daqread([file '.daq'],'Channels',i,...
            'Samples',[j min(j+fsize-1,dinfo.ObjInfo.SamplesAcquired)]);
        d=d./range;
        wavwrite(d,Fs,16,...
            [file '.' num2str(i) '.' num2str(1+round((j-1)/fsize)) '.wav']);
      end
    end
  end
  set(button_exit,'enable','on');
  if(start_stop==-1)
    set(button_start_stop,'string','start','backgroundColor',[0 1 0]);
  end
  if(calibrate)  set(button_calib,'enable','on');  end
%   set(popupmenu_daq,'enable','on');
%   set(popupmenu_nchan,'enable','on');
  set(edit_samplerate,'enable','on');
  set(popupmenu_range,'enable','on');
  set(popupmenu_hygro,'enable','on');
  if(get(button_save,'value'))
    set(button_wav,'enable','on');
    if(get(button_wav,'value'))
      set(edit_filesize,'enable','on');
    end
  end
  set(text_filedir,'enable','on');
  set(button_save,'enable','on');
  stop(t);
  delete(t);
  
elseif(~running && (start_stop==-1 || getvalue(dio.StartStop)))
  if(get(button_save,'value'))
    filename=sprintf('%02d',round(clock'));
    set(ai,'LogFileName',[get(text_filedir,'string') '\' filename '.daq']);
    set(ai,'LoggingMode','Disk&Memory');
    if(video)
      set(vi,'LoggingMode','disk');
      vifile=avifile([get(text_filedir,'string') '\' filename '.avi'],...
          'compression',video_compress,'fps',29.97);
      set(vi,'DiskLogger',vifile);
    end
  else
    filename=[];
    set(ai,'LoggingMode','Memory');
    if(video)
      set(vi,'DiskLogger',[]);
    end
  end
  running=1;
  if(calibrate && get(button_calib,'value'))
    len=1;  isi=5;
    if(1)  %  noise
      tmp=random('unif',-1,ones(1,round(len*Fs)));
      [b,a]=butter(1,4000/(Fs/2));  tmp=filtfilt(b,a,tmp);
      [b,a]=butter(4,7500/(Fs/2));  tmp=filtfilt(b,a,tmp);
      tmp=10.*tmp./(max(abs(tmp))+eps);
      tmp=[zeros(1,length(tmp)); tmp];
    else   %  stack
      tmp=zeros(2,round(len*Fs));
      for(j=1:2)
        for(i=[800:800:7000; 900:900:8000])
          tmp(j,:)=tmp(j,:)+sin(2*pi*i(j)*(1:round(len*Fs))./Fs+2*pi*rand(1));
        end
      end
      tmp=3.*tmp./max(reshape(tmp,1,prod(size(tmp))));
    end
    putdata(ao,[zeros(2,round(isi*Fs)) tmp]');

    start([ai ao]);  if(video) start(vi); end
    trigger([ai ao]);  if(video) trigger([vi]); end
  else
    start(ai);  if(video) start(vi); end
    trigger([ai]);  if(video) trigger([vi]); end
  end
  set(button_exit,'enable','off');
  if(start_stop==-1)
    set(button_start_stop,'string','stop','backgroundColor',[1 0 0]);
  end
  if(calibrate)  set(button_calib,'enable','off');  end
%   set(popupmenu_daq,'enable','off');
%   set(popupmenu_nchan,'enable','off');
  set(edit_samplerate,'enable','off');
  set(popupmenu_range,'enable','off');
  set(popupmenu_hygro,'enable','off');
  set(button_wav,'enable','off');
  set(edit_filesize,'enable','off');
  set(text_filedir,'enable','off');
  set(button_save,'enable','off');
  
  t=timer;
  set(t,'Name','hygrometer');
  set(t,'Period',hygro_period);
  set(t,'ExecutionMode','fixedRate');
  set(t,'TimerFcn',@array_hygro);
  start(t);
end


function array_plot_data(obj,event)

global scale Fs save chan h1 count range_settings
global ai running button_start_stop popupmenu_nchan popupmenu_range
global button_fft button_timetrace button_equalizer text_realtime buttons_chan

nchan=get(popupmenu_nchan,'value');
range=range_settings(get(popupmenu_range,'value'));

[d t]=getdata(ai,count);

if(get(button_fft,'value')==1)
subplot(3,1,1);
[pxx f]=pwelch(d(:,chan)',[],[],[],Fs);
plot(f,20*log10(pxx));
xlabel('frequency (Hz)');
ylabel('intensity (dB)');
axis tight;
end

if(get(button_timetrace,'value')==1)
if(isempty(h1))
  h1=nan*zeros(1,round(scale/(count/Fs)));
end
h1=circshift(h1,[0 -1]);
if(~isnan(h1(1,end)))
  delete(h1(1,end));
end
subplot(3,1,2);  hold on;
h1(1,end)=plot(t,d(:,chan));
axis([t(end)-scale t(end) -range +range]);
xlabel('time (s)');
ylabel('intensity (V)');
end

if(get(button_equalizer,'value')==1)
subplot(3,1,3);
tmp=[];
for(i=1:nchan)
  foo=mean(d(:,i));
  tmp(i)=sqrt(mean((d(:,i)-foo).^2));
end
bar(1:nchan,tmp);
%axis off
xlabel('channel #');
ylabel('intensity (Vrms)');
set(gca,'xtick',1:nchan,'xticklabel',1:nchan);
end

tmp=get(ai,'SamplesAvailable');
%tmp2=get(ai,'SamplesAcquired');
set(text_realtime,'string',[num2str(tmp/Fs,'%2.1f') 's']);
%set(text_realtime,'string',num2str((tmp2-tmp)/tmp2,2));

drawnow;


function array_hygro(obj,event)

global ai button_save text_filedir filename text_hygro

transmission_start=[0 1 1 0 1 1 0 0;
                    1 1 0 0 0 1 1 0];
measure_temp=[1 0 1 0 1 0 1 0 1 0 1 0 0 1 0 1 0;
              0 0 0 0 0 0 0 0 0 0 0 0 1 1 1 1 1];
measure_RH  =[1 0 1 0 1 0 1 0 1 0 0 1 0 0 1 0 0 1 0;
              0 0 0 0 0 0 0 0 0 0 1 1 1 0 0 0 1 1 1];

err=1;
while(err)
  hygro_write(transmission_start);
  hygro_write(measure_temp);
  err=hygro_wait_ack();
end
T=hygro_read();
T=-40.1+0.01.*T;  % 5V, 14-bit
%disp(['T=' num2str(T)]);

err=1;
while(err)
  hygro_write(transmission_start);
  hygro_write(measure_RH);
  err=hygro_wait_ack();
end
RH=hygro_read();
tmp=-2.0468+0.0367.*RH-1.5955e-6.*RH.^2;
RH=(T-25).*(0.01+0.00008.*RH)+tmp;
%disp(['RH=' num2str(RH)]);

for(i=1:length(T))
  set(text_hygro(i),'string',[num2str(T(i),'%2.1f') 'C,' num2str(RH(i),2) '%']);
end

if(get(button_save,'value'))
  fid=fopen([get(text_filedir,'string') '\' filename '.hyg'],'a');
  fprintf(fid,'%f ',etime(clock,get(ai,'InitialTriggerTime')));
  fprintf(fid,'%f ',T);
  fprintf(fid,'%f ',RH);
  fprintf(fid,'\n');
  fclose(fid);
end


function hygro_write(data)

global dio hygro_clockperiod

for(i=1:size(data,2))
  putvalue([dio.HygroClk dio.HygroOut],[data(1,i) ~data(2,i)]);
  pause(hygro_clockperiod);
end


function err=hygro_wait_ack()

global dio hygro_clockperiod  hygro_timeout  hygro_datain

tic;
while((sum(getvalue(dio.HygroIn))>0) && (toc<hygro_timeout))  end
if(sum(getvalue(dio.HygroIn))>0)
  disp('hygro timed out 1');
  putvalue(dio.HygroOut,~1);
  for(i=1:10)
    putvalue(dio.HygroClk,1);  pause(hygro_clockperiod);
    putvalue(dio.HygroClk,0);  pause(hygro_clockperiod);
  end
  err=1;
  return;
end
putvalue(dio.HygroClk,1);  pause(hygro_clockperiod);
putvalue(dio.HygroClk,0);  pause(0.1);
tic;
while((sum(getvalue(dio.HygroIn))>0) && (toc<hygro_timeout))  end
if(sum(getvalue(dio.HygroIn)>0))
  disp('hygro timed out 2');
  putvalue(dio.HygroOut,~1);
  for(i=1:10)
    putvalue(dio.HygroClk,1);  pause(hygro_clockperiod);
    putvalue(dio.HygroClk,0);  pause(hygro_clockperiod);
  end
  err=1;
  return;
end
err=0;


function ret_val=hygro_read()

global dio hygro_clockperiod  hygro_datain

idx=4:3+length(hygro_datain);

tmp=zeros(length(hygro_datain),2);
for(i=1:2)
  for(j=7:-1:0)
    putvalue(dio.HygroClk,1);  pause(hygro_clockperiod);
    tmp(:,i)=tmp(:,i)+(2^j).*getvalue(dio.HygroIn)';
    putvalue(dio.HygroClk,0);  pause(hygro_clockperiod);
  end
  if(i==1)
    putvalue(dio.HygroOut,~0);  pause(hygro_clockperiod);
  end
  putvalue(dio.HygroClk,1);   pause(hygro_clockperiod);
  putvalue(dio.HygroClk,0);   pause(hygro_clockperiod);
  putvalue(dio.HygroOut,~1);  pause(hygro_clockperiod);
end

ret_val=256*tmp(:,1)+tmp(:,2);
ret_val=ret_val';
