# Supplementary material for: Multi-channel acoustic recording and automated analysis of Drosophila courtship songs
Source: BMC Biol. 2013 Jan 31;11:11. doi: 10.1186/1741-7007-11-11 (PMC3599446; doi:10.1186/1741-7007-11-11)
Supplement: Additional file 4 — Testing and data acquisition software. MatLab scripts that allow testing the amplifier board during construction and data collection of the finished apparatus. [file 1741-7007-11-11-S4.ZIP › Testing & Data acquisition software/crosstalk_fig.m]

function crosstalk_fig(normal_file, crosstalk_file)
figure;

load([normal_file '_fr']);
tmp=amp;
load([crosstalk_file '_fr']);

hold on;
plot(freq,20*log10(amp./tmp),'k.-');
set(gca,'xscale','log');
ylabel('crosstalk (dB)');
xlabel('frequency (Hz)');
%set(gca,'xtick',[10 100 1000 10000],'xticklabel',[' 10 '; ' 100'; '1000'; '10k ']);
axis tight;
