# Supplementary material for: Multi-channel acoustic recording and automated analysis of Drosophila courtship songs
Source: BMC Biol. 2013 Jan 31;11:11. doi: 10.1186/1741-7007-11-11 (PMC3599446; doi:10.1186/1741-7007-11-11)
Supplement: Additional file 5 — Acrylic cdr files. CorelDRAW files for the laser cutter to cut all parts used in the apparatus. [file 1741-7007-11-11-S5.ZIP]

Archive with 7 entries (4 files):
- Acrylic cdr files/
- Acrylic cdr files/designs of chamber_mesh_table .cdr
- __MACOSX/
- __MACOSX/Acrylic cdr files/
- __MACOSX/Acrylic cdr files/._designs of chamber_mesh_table .cdr
- Acrylic cdr files/sound shielding box.cdr
- __MACOSX/Acrylic cdr files/._sound shielding box.cdr
