# Supplementary material for: Multi-channel acoustic recording and automated analysis of Drosophila courtship songs
Source: BMC Biol. 2013 Jan 31;11:11. doi: 10.1186/1741-7007-11-11 (PMC3599446; doi:10.1186/1741-7007-11-11)
Supplement: Additional file 6 — Amplifier pcb and sch files. pcb and sch files that provide design and detail for custom amplifier board. These files can be used to order printed circuit boards for the 32-channel amplifier board. [file 1741-7007-11-11-S6.ZIP]

Archive with 10 entries (7 files):
- Amplifier pcb and sch files/
- Amplifier pcb and sch files/amp2.pcb
- __MACOSX/
- __MACOSX/Amplifier pcb and sch files/
- __MACOSX/Amplifier pcb and sch files/._amp2.pcb
- Amplifier pcb and sch files/amp2.sch
- __MACOSX/Amplifier pcb and sch files/._amp2.sch
- Amplifier pcb and sch files/amp32.pcb
- Amplifier pcb and sch files/amp32.sch
- Amplifier pcb and sch files/amp32h.pcb
